# Supplementary material for: Gene expression and enzyme activity analysis of carbohydrate digestion in Strongylocentrotus purpuratus larvae
Source: J Exp Biol. 2025 May 8;228(9):jeb250125. doi: 10.1242/jeb.250125 (PMC12079659; doi:10.1242/jeb.250125)
Supplement: Table S1. — (A) t-test analyses of mRNA expression (manuscript figure 1A, C, E, G, I), (B) t-test analyses of enzymatic characterization (manuscript figure 1B, D, F, H, J), (C) one-way ANOVA followed by Tukey's multiple comparisons test of mRNA expression (manuscript figure 2), (D) one-way ANOVA followed by Tukey's multiple comparisons test of glycosidase activity over larval development (manuscript figure 3), (E) Nonlinear fit of enzymatic temperature profiles (manuscript figure 5A, C, E, G, I), (F) Nonlinear fit of enzymatic temperature stability (manuscript figure 5B, D, F, H, J), (G) Nonlinear fit and t-tests of larval growth (supplementary Fig. S3A), (H) one-way ANOVA followed by Tukey's multiple comparisons test of feeding rates (supplementary Fig. S5). [file jexbio-228-250125-TableS1.xlsx]

## Sheet: Figure 1A, C, E, G, I
repeated measures ANOVA of mRNA expression (manuscript figure 1A, C, E, G, I)
Laminarinase	Larval Age	Feeding	Age x Feeding
F, DFn, Dfd	31.92, 8, 54	8.68, 1, 54	2.48, 8, 54
P value	<0.0001	0.0047	0.023
P value summary	****	**	*
Significantly different (P < 0.05)?	Yes	Yes	Yes
Amylase	Larval Age	Feeding	Age x Feeding
F, DFn, Dfd	46.49, 8, 54	15.56, 1, 54	2.76, 8, 54
P value	<0.0001	0.0002	0.11
P value summary	****	***	ns
Significantly different (P < 0.05)?	Yes	Yes	No
Cellulase	Larval Age	Feeding	Age x Feeding
F, DFn, Dfd	14.58, 8, 54	1.33, 1, 54	3.68, 8, 54
P value	<0.0001	0.25	0.0017
P value summary	****	ns	**
Significantly different (P < 0.05)?	Yes	No	Yes
Xylanase	Larval Age	Feeding	Age x Feeding
F, DFn, Dfd	8.59, 8, 54	0.053, 1, 54	1.63, 8, 54
P value	<0.0001	0.82	0.14
P value summary	****	ns	ns
Significantly different (P < 0.05)?	Yes	No	No
Trehalase	Larval Age	Feeding	Age x Feeding
F, DFn, Dfd	18.88, 8, 54	172.76, 1, 54	23.57, 8, 54
P value	<0.0001	<0.0001	<0.0001
P value summary	****	****	****
Significantly different (P < 0.05)?	Yes	Yes	Yes

## Sheet: Figure 1B, D, F, H, J
repeated measures ANOVA of enzymatic characterization (manuscript figure 1B, D, F, H, J)
Laminarin	Larval Age	Feeding	Age x Feeding
F, DFn, Dfd	27.35, 4, 20	32.22, 1, 20	2.66, 4, 20
P value	<0.0001	<0.0001	0.06
P value summary	****	****	ns
Significantly different (P < 0.05)?	Yes	Yes	no
Starch	Larval Age	Feeding	Age x Feeding
F, DFn, Dfd	5.69, 4, 20	29.88, 1, 20	12.70, 4, 20
P value	0.0032	<0.0001	<0.0001
P value summary	**	****	****
Significantly different (P < 0.05)?	Yes	Yes	Yes
Cellulose	Larval Age	Feeding	Age x Feeding
F, DFn, Dfd	7.69, 4, 20	51.42, 1, 20	5.09, 4, 20
P value	0.0006	<0.0001	0.0054
P value summary	***	****	***
Significantly different (P < 0.05)?	Yes	Yes	Yes
Xylan	Larval Age	Feeding	Age x Feeding
F, DFn, Dfd	25.03, 4, 20	11.20, 1, 20	1.32, 4, 20
P value	<0.0001	0.0032	0.30
P value summary	****	**	ns
Significantly different (P < 0.05)?	Yes	Yes	no
trehalose	Larval Age	Feeding	Age x Feeding
F, DFn, Dfd	5.23, 4, 20	7.91, 1, 20	0.60, 4, 20
P value	0.0048	0.0107	0.67
P value summary	**	*	ns
Significantly different (P < 0.05)?	Yes	Yes	no

## Sheet: Figure 2
one-way ANOVA followed by Tukey's multiple comparisons test of mRNA expression
ANOVA summary
F	103.6
P value	<0.0001
P value summary	****
Significant diff. among means (P < 0.05)?	Yes
R squared	0.5682
Brown-Forsythe test
F (DFn, DFd)	15.03 (4, 315)
P value	<0.0001
P value summary	****
Are SDs significantly different (P < 0.05)?	Yes
ANOVA table	SS	DF	MS	F (DFn, DFd)	P value
Treatment (between columns)	6.42E-05	4	1.61E-05	F (4, 315) = 103.6	P<0.0001
Residual (within columns)	4.88E-05	315	1.55E-07
Total	0.000113	319
Tukey's multiple comparisons test	Mean 1	Mean 2	Mean Diff.	SE of diff.	Significant?	Summary	Adjusted P Value	q	DF
α-amy vs. β-1,3	0.000417	0.0007448	-0.0003278	6.96E-05	Yes	****	<0.0001	6664	315
α-amy vs. xyl	0.000417	0.001525	-0.001108	6.96E-05	Yes	****	<0.0001	22.52	315
β-1,3 vs. β-1,4	0.0007448	0.0002392	0.0005056	6.96E-05	Yes	****	<0.0001	22.08	315
β-1,3 vs. xyl	0.0007448	0.001525	-0.00078	6.96E-05	Yes	****	<0.0001	15.86	315
β-1,3 vs. tre	0.0007448	0.0005299	0.0002149	6.96E-05	Yes	*	0.02	4368	315
β-1,4 vs. xyl	0.0002392	0.001525	-0.001286	6.96E-05	Yes	****	<0.0001	26.13	315
β-1,4 vs. tre	0.0002392	0.0005299	-0.0002907	6.96E-05	Yes	***	0.0004	5908	315
xyl vs. tre	0.001525	0.0005299	0.0009949	6.96E-05	Yes	****	<0.0001	20.22	315

## Sheet: Figure 3
one-way ANOVA followed by Tukey's multiple comparisons test of glycosidase activity over larval development (manuscript figure 3)
ANOVA summary
F	34.65
P value	<0.0001
P value summary	****
Significant diff. among means (P < 0.05)?	Yes
R squared	0.4887
Brown-Forsythe test
F (DFn, DFd)	"19.09 (4, 145)"
P value	<0.0001
P value summary	****
Are SDs significantly different (P < 0.05)?	Yes
ANOVA table	SS	DF	MS	F (DFn, DFd)	P value
Treatment (between columns)	154829	4	38707	F (4, 145) = 34.65	P<0.0001
Residual (within columns)	161989	145	1117
Total	316819	149
Tukey's multiple comparisons test	Mean 1	Mean 2	Mean Diff.	SE of diff.	Significant?	Summary	Adjusted P Value	q	DF
LAM vs. STA	90.74	37.84	52.90	8630	Yes	****	<0.0001	8670	145
LAM vs. CEL	90.74	4738	86.01	8630	Yes	****	<0.0001	14.09	145
LAM vs. XYL	90.74	25.79	64.95	8630	Yes	****	<0.0001	10.64	145
LAM vs. TRE	90.74	2093	88.65	8630	Yes	****	<0.0001	14.53	145
STA vs. CEL	37.84	4738	33.10	8630	Yes	**	0.0017	5424	145
STA vs. TRE	37.84	2093	35.75	8630	Yes	***	0.0006	5858	145

## Sheet: Figure 5A, C, E, G, I
Nonlinear fit of enzymatic temperature profiles (manuscript figure 5A, C, E, G, I)
Beta growth then decay	Laminarin	Starch	Cellulose	Xylan	Trehalose
Best-fit values
Ym	121.5	47.04	1985-10-01	31.20	18.48
Te	42.62	50.01	49.88	46.48	64.13
Tm	22.99	31.57	22.33	28.17	50.64
95% CI (profile likelihood)
Ym	102.3 to 140.8	36.85 to 57.65	8.090 to 13.80	24.63 to 37.95	14.50 to 23.54
Te	38.86 to 46.04	44.50 to 54.58	41.94 to 57.73	40.45 to 51.63	??? to 85.15
Tm	16.66 to 28.66	20.73 to 40.09	-infinity to 36.63	17.43 to 37.09	43.09 to 55.60
Goodness of Fit
Degrees of Freedom	18	18	18	18	18
R squared	0.9105	0.7109	0.4616	0.7979	0.8035
Sum of Squares	13766	2979	205.2	1466	257.8
Sy.x	27.65	1986-12-01	3376	9024	3784
Constraints
Te	Te > 1*Tm	Te > 1*Tm	Te > 1*Tm	Te > 1*Tm	Te > 1*Tm
Tm	Tm > 0	Tm > 0	Tm > 0	Tm > 0	Tm > 0
Number of points
# of X values	21	21	21	21	21
# Y values analyzed	21	21	21	21	21

## Sheet: Figure 5B, D, F, H, J
Nonlinear fit of enzymatic temperature stability (manuscript figure 5B, D, F, H, J)
	Laminarin	Starch	Cellulose	Xylan	Trehalose
Best-fit values
X0	51.33	46.54	48.84	49.30	49.82
Y0	90.08	17.23	7280	16.18	2875
Plateau	-2949	-149.5	-40.75	-33.17	-35.85
K	0.002596	0.04079	0.09885	0.2698	0.3121
Goodness of Fit
Degrees of Freedom	17	17	17	17	17
R squared	0.9530	0.9594	0.9839	0.9466	0.9866
Sum of Squares	2789	1339	94.60	525.8	82.11
Sy.x	1981-12-01	8875	2359	5562	2198
Constraints
K	K > 0	K > 0	K > 0	K > 0	K > 0
Number of points
# of X values	21	21	21	21	21
# Y values analyzed	21	21	21	21	21

## Sheet: Figure S3A
Nonlinear fit and t-tests of larval growth (supplementary figure S3A)
	Low Food	High food
Goodness of Fit
Degrees of Freedom	15	15
R squared	0.949	0.9438
Sum of Squares	7801	11232
Sy.x	22.8	27.36
Number of points
# of X values	18	18
# Y values analyzed	18	18
	3 dpf
Unpaired t test
P value	0.0341
P value summary	*
Significantly different (P < 0.05)?	Yes
One- or two-tailed P value?	Two-tailed
t, df	t=3.162, df=4.
How big is the difference?
Mean of column A	246.7
Mean of column B	270.0
Difference between means (B - A) ± SEM	2.333 ± 7.379
95% confidence interval	2.847 to 43.82
R squared (eta squared)	0.7143
F test to compare variances
F, DFn, Dfd	2.525, 2, 2
P value	0.5673
P value summary	ns
Significantly different (P < 0.05)?	No
Data analyzed
Sample size, column A	3
Sample size, column B	3

## Sheet: Figure S5
one-way ANOVA followed by Tukey's multiple comparisons test of feeding rates (supplementary figure S5)
ANOVA summary
F	7993
P value	0.0016
P value summary	**
Significant diff. among means (P < 0.05)?	Yes
R squared	0.7691
Brown-Forsythe test
F (DFn, DFd)	0.1260 (5, 12)
P value	0.9837
P value summary	ns
Are SDs significantly different (P < 0.05)?	No
Bartlett's test
Bartlett's statistic (corrected)
P value
P value summary
Are SDs significantly different (P < 0.05)?
ANOVA table	SS	DF	MS	F (DFn, DFd)	P value
Treatment (between columns)	0.001473	5	0.0002946	F (5, 12) = 7.993	P=0.0016
Residual (within columns)	0.0004422	12	3.69E-05
Total	0.001915	17
Data summary
Number of treatments (columns)	6
Number of values (total)	18
Number of families	1
Number of comparisons per family	15
Alpha	0.05
Tukey's multiple comparisons test	Mean Diff.	95.00% CI of diff.	Significant?	Summary	Adjusted P Value		q	DF
0 cells ml-1 vs. 10,000 cells ml-1	-0.01783	-0.03448 to -0.001181	Yes	*	0.0335	A-F	5087	12
500 cells ml-1 vs. 8,000 cells ml-1	-0.01726	-0.03391 to -0.0006111	Yes	*	0.0407	B-E	4925	12
500 cells ml-1 vs. 10,000 cells ml-1	-0.02168	-0.03833 to -0.005034	Yes	**	0.009	B-F	6187	12
2,000 cells ml-1 vs. 8,000 cells ml-1	-0.01997	-0.03661 to -0.003316	Yes	*	0.0162	C-E	5696	12
2,000 cells ml-1 vs. 10,000 cells ml-1	-0.02439	-0.04104 to -0.007739	Yes	**	0.0037	C-F	6958	12
4,000 cells ml-1 vs. 10,000 cells ml-1	-0.01882	-0.03547 to -0.002174	Yes	*	0.0239	D-F	5371	12
